# Supplementary material for: Comprehensive 4D-flow cardiac magnetic resonance evaluation of the descending thoracic aorta in aortic regurgitation
Source: Eur Heart J Imaging Methods Pract. 2025 Jan 7;3(1):qyaf002. doi: 10.1093/ehjimp/qyaf002 (PMC11758371; doi:10.1093/ehjimp/qyaf002)
Supplement: qyaf002_Supplementary_Data [file qyaf002_supplementary_data.zip]

Archive with 3 entries (3 files):
- Video 1.mp4
- Video 2.mp4
- Videocaption.docx
